# Supplementary material for: A Pilot Study: Changes of Gut Microbiota in Post-surgery Colorectal Cancer Patients
Source: Front Microbiol. 2018 Nov 20;9:2777. doi: 10.3389/fmicb.2018.02777 (PMC6255893; doi:10.3389/fmicb.2018.02777)
Supplement: Supplementary file 9 [file Table_9.XLSX]

## Sheet: Sheet2
The correlates of relative abundance of gut microbiota with histopathological variables
						AO																	A1
Phylum	TNM stage		Grade of Differentiation		Lymphatic invasion		Number of metastasis lymph nodes		CEA		CA199		Perineural invasion			Phylum	TNM stage		Grade of Differentiation		Lymphatic invasion		Number of metastasis lymph nodes		CEA		CA199		Perineural invasion
	R	P	R	P	R	P	R	P	R	P	R	P	R	P			R	P	R	P	R	P	R	P	R	P	R	P	R	P
Firmicutes	-0.44	0.203	-0.433	0.212	-0.079	0.829	-0.223	0.535	0.274	0.476	0.353	0.351	-0.067	0.854		Firmicutes	-0.201	0.578	-0.008	0.982	-0.407	0.243	0.271	0.449	-0.25	0.516	-0.373	0.323	0.215	0.55
Bacteroidetes	0.596	0.069	0.522	0.121	0.041	0.911	0.304	0.393	-0.169	0.663	-0.235	0.543	-0.088	0.81		Bacteroidetes	0.269	0.452	0.257	0.474	-0.167	0.644	-0.098	0.787	0.634	0.067	0.091	0.815	-0.166	0.647
Proteobacteria	-0.427	0.218	-0.195	0.589	0.056	0.877	-0.153	0.674	-0.374	0.321	-0.537	0.136	0.578	0.08		Proteobacteria	-0.16	0.66	-0.337	0.34	.716*	0.02	-0.271	0.449	-0.414	0.269	0.4	0.286	0.003	0.994
Actinobacteria	-0.299	0.402	-0.23	0.522	-0.36	0.306	-0.094	0.796	0.25	0.516	0.394	0.294	-0.144	0.691		Actinobacteria	0.333	0.347	0.222	0.538	0.096	0.792	0.424	0.222	-0.528	0.144	-0.456	0.218	-0.135	0.711
Fusobacteria	-0.251	0.483	-0.363	0.302	.787**	0.007	-0.468	0.172	-0.05	0.899	0.201	0.604	0.008	0.982		Fusobacteria	0.17	0.638	-0.241	0.502	0.012	0.973	-0.198	0.584	0.09	0.819	.699*	0.036	-0.467	0.174
Candidatus	-0.442	0.201	-0.251	0.484	-0.24	0.505	-0.354	0.316	0.331	0.385	0.332	0.383	-0.148	0.683		Candidatus	0.033	0.928	-0.205	0.57	0.531	0.114	-0.147	0.686	-0.335	0.378	0.47	0.202	-0.225	0.531
Verrucomicrobia	-0.035	0.924	-0.317	0.373	-0.496	0.144	0.376	0.285	-0.293	0.444	0.277	0.471	0.324	0.361		Verrucomicrobia	-0.424	0.222	-0.189	0.602	-0.128	0.724	-0.381	0.278	0.35	0.355	0.316	0.407	-0.157	0.665
Euryarchaeota	-0.129	0.722	-0.247	0.492	-0.43	0.214	-0.197	0.585	0.062	0.873	0.272	0.479	-0.057	0.877		Euryarchaeota	-0.341	0.335	-0.169	0.641	0.38	0.279	-0.287	0.421	-0.313	0.412	-0.243	0.529	0.384	0.273
Cyanobacteri	-0.299	0.402	-0.156	0.667	-0.272	0.447	-0.062	0.864	-0.266	0.49	-0.222	0.566	0.333	0.347		Cyanobacteri	0.411	0.238	.799**	0.006	-0.34	0.337	0.108	0.766	0.172	0.659	-0.263	0.494	-0.171	0.636
Synergistetes	-0.133	0.714	-0.041	0.911	0.239	0.506	-0.016	0.965	-0.431	0.247	-0.509	0.162	0.26	0.468		Synergistetes	-0.427	0.219	-0.312	0.38	0.34	0.337	-0.458	0.183	0.6	0.088	0.088	0.822	-0.067	0.854
Class	TNM stage		Grade of Differentiation		Lymphatic invasion		Number of metastasis lymph nodes		CEA		CA199		Perineural invasion			Class	TNM stage		Grade of Differentiation		Lymphatic invasion		Number of metastasis lymph nodes		CEA		CA199		Perineural invasion
	R	P	R	P	R	P	R	P	R	P	R	P	R	P			R	P	R	P	R	P	R	P	R	P	R	P	R	P
Bacteroidia	0.602	0.066	0.529	0.116	0.031	0.933	0.305	0.392	-0.164	0.674	-0.225	0.56	-0.102	0.779		Bacteroidia	0.271	0.448	0.261	0.467	-0.169	0.641	-0.098	0.788	0.635	0.066	0.091	0.815	-0.168	0.642
Clostridia	-0.28	0.434	-0.457	0.184	-0.013	0.972	-0.058	0.874	0.235	0.543	0.418	0.263	-0.051	0.888		Clostridia	-0.063	0.864	-0.019	0.959	-0.291	0.414	0.175	0.629	0.212	0.584	0.084	0.829	0.023	0.949
Negativicutes	-0.431	0.213	-0.025	0.946	-0.114	0.754	-0.392	0.262	0.084	0.829	-0.131	0.737	0.022	0.951		Negativicutes	0.363	0.303	0.424	0.222	-0.233	0.518	0.367	0.297	0.025	0.948	-0.43	0.248	-0.445	0.197
Gammaproteobacteria	-0.385	0.271	-0.171	0.637	-0.033	0.927	-0.176	0.626	-0.45	0.224	-0.358	0.344	0.45	0.192		Gammaproteobacteria	-0.115	0.753	-0.298	0.403	.701*	0.024	-0.22	0.541	-0.466	0.207	0.376	0.318	0.009	0.981
Bacilli	0.309	0.385	.698*	0.025	-0.267	0.456	-0.072	0.842	0.256	0.506	0.034	0.931	-0.427	0.219		Bacilli	-0.265	0.46	-0.155	0.668	-0.036	0.92	-0.035	0.923	-0.426	0.253	-0.258	0.503	0.339	0.337
Actinobacteria	-0.301	0.399	-0.225	0.533	-0.354	0.315	-0.111	0.76	0.262	0.496	0.392	0.296	-0.163	0.653		Actinobacteria	0.333	0.348	0.221	0.54	0.098	0.787	0.423	0.223	-0.529	0.143	-0.454	0.22	-0.136	0.709
Betaproteobacteria	-0.01	0.978	0.046	0.899	0.296	0.406	0.111	0.759	0.374	0.322	-0.611	0.08	0.289	0.418		Betaproteobacteria	-0.248	0.49	-0.289	0.418	0.124	0.732	-0.366	0.299	0.594	0.091	-0.078	0.842	0.136	0.709
Fusobacteriia	-0.254	0.479	-0.365	0.3	.785**	0.007	-0.471	0.169	-0.047	0.904	0.206	0.595	0.004	0.992		Fusobacteriia	0.171	0.637	-0.242	0.501	0.018	0.96	-0.197	0.585	0.084	0.83	.702*	0.035	-0.468	0.172
Deltaproteobacteria	-0.139	0.702	-0.399	0.253	0.212	0.557	0.134	0.713	0.292	0.445	0.031	0.938	0.224	0.534		Deltaproteobacteria	-0.36	0.307	-0.187	0.604	-0.213	0.554	-0.322	0.365	0.43	0.248	0.291	0.448	-0.274	0.443
Verrucomicrobiae	-0.037	0.919	-0.318	0.371	-0.499	0.142	0.375	0.286	-0.29	0.448	0.28	0.466	0.322	0.365		Verrucomicrobiae	-0.421	0.225	-0.188	0.603	-0.132	0.716	-0.379	0.28	0.351	0.354	0.317	0.405	-0.162	0.654
Methanobacteria	-0.131	0.717	-0.248	0.489	-0.433	0.212	-0.2	0.58	0.065	0.868	0.275	0.474	-0.059	0.871		Methanobacteria	-0.336	0.343	-0.166	0.646	0.374	0.287	-0.283	0.428	-0.279	0.468	-0.218	0.573	0.378	0.281
Erysipelotrichia	-0.385	0.273	-0.203	0.574	-0.158	0.663	-0.346	0.328	0.357	0.345	0.34	0.371	-0.236	0.512		Erysipelotrichia	0.183	0.612	-0.138	0.703	-0.368	0.296	-0.107	0.769	0.263	0.495	0.646	0.06	-0.572	0.084
Epsilonproteobacteria	0.214	0.553	0.371	0.291	-0.145	0.69	0.07	0.848	-0.485	0.185	-0.38	0.314	-0.051	0.889		Epsilonproteobacteria	0.122	0.736	-0.16	0.66	0.399	0.253	-0.06	0.868	-0.342	0.368	0.46	0.212	-0.326	0.358
Chloroplast	-0.299	0.402	-0.156	0.667	-0.272	0.447	-0.062	0.864	-0.266	0.49	-0.222	0.566	0.333	0.347		Chloroplast	0.412	0.237	.800**	0.005	-0.339	0.338	0.108	0.766	0.173	0.657	-0.263	0.495	-0.173	0.633
Synergistia	-0.133	0.714	-0.041	0.911	0.239	0.506	-0.016	0.965	-0.431	0.247	-0.509	0.162	0.26	0.468		Synergistia	-0.426	0.219	-0.313	0.379	0.332	0.349	-0.459	0.183	0.596	0.09	0.1	0.798	-0.077	0.832
Alphaproteobacteria	-0.432	0.213	-0.226	0.531	-0.393	0.261	-0.278	0.436	0.182	0.64	0.194	0.616	-0.121	0.74		Alphaproteobacteria	-0.475	0.166	-0.248	0.49	0.42	0.227	-0.36	0.307	-0.456	0.218	-0.346	0.361	0.529	0.116
Order	TNM stage		Grade of Differentiation		Lymphatic invasion		Number of metastasis lymph nodes		CEA		CA199		Perineural invasion			Order	TNM stage		Grade of Differentiation		Lymphatic invasion		Number of metastasis lymph nodes		CEA		CA199		Perineural invasion
	R	P	R	P	R	P	R	P	R	P	R	P	R	P			R	P	R	P	R	P	R	P	R	P	R	P	R	P
Bacteroidales	0.602	0.066	0.529	0.116	0.031	0.933	0.305	0.392	-0.164	0.674	-0.225	0.56	-0.102	0.779		Bacteroidales	0.272	0.448	0.261	0.466	-0.169	0.64	-0.098	0.788	0.635	0.066	0.091	0.816	-0.169	0.642
Clostridiales	-0.28	0.434	-0.457	0.184	-0.013	0.972	-0.058	0.874	0.235	0.543	0.418	0.263	-0.051	0.889		Clostridiales	-0.062	0.864	-0.018	0.96	-0.291	0.414	0.175	0.629	0.212	0.584	0.084	0.829	0.023	0.949
Selenomonadales	-0.431	0.213	-0.025	0.946	-0.114	0.754	-0.392	0.262	0.084	0.829	-0.131	0.738	0.022	0.952		Selenomonadales	0.363	0.303	0.424	0.222	-0.233	0.518	0.367	0.297	0.026	0.948	-0.429	0.249	-0.446	0.197
Lactobacillales	0.306	0.39	.735*	0.016	-0.329	0.353	-0.049	0.892	0.317	0.406	-0.042	0.915	-0.379	0.28		Lactobacillales	-0.269	0.453	-0.151	0.678	-0.049	0.894	-0.034	0.927	-0.415	0.267	-0.273	0.477	0.349	0.322
Enterobacteriales	-0.41	0.239	-0.214	0.552	-0.028	0.94	-0.174	0.631	-0.46	0.213	-0.352	0.352	0.468	0.172		Enterobacteriales	-0.219	0.543	-0.33	0.352	.743*	0.014	-0.262	0.464	-0.547	0.127	0.329	0.387	0.182	0.615
Pasteurellales	0.516	0.126	.803**	0.005	-0.105	0.773	0	0.999	0.273	0.478	-0.013	0.974	-0.422	0.224		Pasteurellales	0.109	0.764	-0.165	0.649	0.444	0.198	-0.081	0.825	-0.364	0.335	0.449	0.225	-0.308	0.387
Burkholderiales	-0.011	0.977	0.046	0.9	0.299	0.401	0.11	0.762	0.373	0.323	-0.612	0.08	0.293	0.412		Burkholderiales	-0.252	0.482	-0.269	0.453	0.077	0.832	-0.352	0.318	0.615	0.078	-0.116	0.767	0.16	0.66
Fusobacteriales	-0.254	0.479	-0.365	0.3	.785**	0.007	-0.471	0.169	-0.047	0.904	0.206	0.595	0.004	0.992		Fusobacteriales	0.171	0.637	-0.242	0.501	0.018	0.96	-0.197	0.585	0.084	0.83	.702*	0.035	-0.468	0.172
Bifidobacteriales	-0.305	0.392	-0.228	0.527	-0.311	0.381	-0.151	0.676	0.288	0.452	0.406	0.279	-0.199	0.582		Bifidobacteriales	0.461	0.18	0.316	0.373	-0.151	0.676	0.582	0.077	-0.371	0.325	-0.46	0.213	-0.238	0.507
Coriobacteriales	0.055	0.879	0.025	0.946	-0.498	0.143	0.486	0.155	-0.318	0.404	-0.156	0.689	0.427	0.219		Coriobacteriales	0.178	0.622	0.144	0.692	0.186	0.607	0.24	0.504	-0.546	0.129	-0.454	0.22	-0.017	0.963
Desulfovibrionales	-0.139	0.702	-0.399	0.253	0.212	0.557	0.134	0.713	0.292	0.445	0.031	0.938	0.224	0.534		Desulfovibrionales	-0.36	0.307	-0.187	0.604	-0.213	0.554	-0.322	0.365	0.43	0.248	0.291	0.448	-0.274	0.443
Bacillales	0.024	0.947	-0.211	0.559	0.374	0.287	-0.142	0.696	-0.369	0.328	0.464	0.209	-0.297	0.404		Bacillales	0.137	0.705	-0.144	0.691	0.407	0.243	-0.061	0.868	-0.328	0.389	0.467	0.205	-0.34	0.337
Actinomycetales	-0.129	0.723	0.255	0.478	-0.109	0.765	-0.253	0.48	0.106	0.785	-0.162	0.677	-0.178	0.623		Actinomycetales	-0.185	0.608	-0.237	0.51	0.585	0.076	-0.261	0.466	-0.384	0.307	0.428	0.25	0.089	0.808
Pseudomonadales	-0.127	0.726	-0.234	0.515	0.612	0.06	-0.25	0.487	0.203	0.6	0.032	0.935	-0.001	0.997		Pseudomonadales	-0.377	0.283	-0.197	0.585	0.442	0.201	-0.319	0.368	0.558	0.119	-0.475	0.197	0.421	0.226
Verrucomicrobiales	-0.037	0.919	-0.318	0.371	-0.499	0.142	0.375	0.286	-0.29	0.448	0.28	0.466	0.322	0.365		Verrucomicrobiales	-0.421	0.225	-0.188	0.603	-0.132	0.716	-0.379	0.28	0.351	0.354	0.317	0.405	-0.162	0.654
Methanobacteriales	-0.131	0.717	-0.248	0.489	-0.433	0.212	-0.2	0.58	0.065	0.868	0.275	0.474	-0.059	0.871		Methanobacteriales	-0.336	0.343	-0.166	0.646	0.374	0.287	-0.283	0.428	-0.279	0.468	-0.218	0.573	0.378	0.281
Erysipelotrichales	-0.385	0.273	-0.203	0.574	-0.158	0.663	-0.346	0.328	0.357	0.345	0.34	0.371	-0.236	0.512		Erysipelotrichales	0.183	0.612	-0.138	0.703	-0.368	0.296	-0.107	0.769	0.263	0.494	0.646	0.06	-0.573	0.084
Campylobacterales	0.214	0.553	0.371	0.291	-0.145	0.69	0.07	0.848	-0.485	0.185	-0.38	0.314	-0.051	0.889		Campylobacterales	0.122	0.736	-0.16	0.66	0.399	0.253	-0.06	0.868	-0.342	0.368	0.46	0.212	-0.326	0.358
Neisseriales	0.063	0.862	0.079	0.827	-0.374	0.287	0.159	0.66	0.083	0.832	0.015	0.969	-0.471	0.17		Neisseriales	0.083	0.819	-0.181	0.616	0.49	0.15	-0.102	0.78	-0.286	0.456	0.411	0.272	-0.277	0.439
Synergistales	-0.133	0.714	-0.041	0.911	0.239	0.506	-0.016	0.965	-0.431	0.247	-0.509	0.162	0.26	0.468		Synergistales	-0.426	0.219	-0.313	0.379	0.331	0.349	-0.459	0.183	0.596	0.09	0.1	0.798	-0.078	0.831
Other	-0.312	0.38	-0.307	0.389	0.121	0.74	-0.465	0.176	0.072	0.854	0.196	0.614	-0.013	0.972		Other	-0.397	0.256	-0.347	0.327	0.609	0.062	-0.39	0.266	-0.568	0.11	0.221	0.567	0.294	0.41
Family	TNM stage		Grade of Differentiation		Lymphatic invasion		Number of metastasis lymph nodes		CEA		CA199		Perineural invasion			Family	TNM stage		Grade of Differentiation		Lymphatic invasion		Number of metastasis lymph nodes		CEA		CA199		Perineural invasion
	R	P	R	P	R	P	R	P	R	P	R	P	R	P			R	P	R	P	R	P	R	P	R	P	R	P	R	P
Bacteroidaceae	0.006	0.987	-0.441	0.202	0.392	0.263	0.093	0.799	-0.217	0.575	0.085	0.828	0.123	0.735		Bacteroidaceae	0.11	0.762	-0.039	0.914	-0.102	0.779	-0.136	0.707	0.577	0.104	0.171	0.66	-0.074	0.839
Ruminococcaceae	0.196	0.587	-0.118	0.746	-0.511	0.131	0.63	0.051	-0.332	0.383	0.238	0.538	-0.146	0.688		Ruminococcaceae	-0.095	0.794	0.137	0.705	-0.272	0.448	-0.184	0.611	0.568	0.111	0.021	0.958	-0.423	0.224
Lachnospiraceae	-0.473	0.167	-0.415	0.233	0.478	0.163	-0.545	0.103	.701*	0.035	0.146	0.709	0.181	0.616		Lachnospiraceae	-0.256	0.475	0.076	0.834	0.154	0.671	-0.398	0.255	0.289	0.451	-0.154	0.693	-0.023	0.95
Veillonellaceae	-0.392	0.262	-0.064	0.86	-0.192	0.596	-0.356	0.313	0.025	0.95	0.024	0.951	-0.068	0.852		Veillonellaceae	0.276	0.44	0.219	0.543	-0.272	0.447	0.372	0.289	-0.201	0.604	-0.226	0.559	-0.442	0.2
Prevotellaceae	0.513	0.13	.847**	0.002	-0.335	0.345	0.143	0.694	0.24	0.533	-0.172	0.658	-0.257	0.473		Prevotellaceae	0.511	0.131	.863**	0.001	-0.226	0.53	0.112	0.757	0.267	0.487	-0.168	0.666	-0.28	0.434
Enterobacteriaceae	-0.409	0.241	-0.214	0.553	-0.033	0.929	-0.172	0.636	-0.458	0.215	-0.351	0.354	0.467	0.174		Enterobacteriaceae	-0.218	0.545	-0.328	0.356	.743*	0.014	-0.263	0.464	-0.547	0.128	0.328	0.388	0.182	0.616
Enterococcaceae	-0.267	0.456	-0.168	0.643	-0.33	0.351	-0.183	0.614	0.334	0.38	0.387	0.303	-0.296	0.406		Enterococcaceae	-0.415	0.233	-0.217	0.547	-0.078	0.83	-0.178	0.622	-0.266	0.489	-0.222	0.566	0.463	0.178
Porphyromonadaceae	-0.333	0.347	-0.249	0.488	0.171	0.636	-0.152	0.674	-0.653	0.056	-0.271	0.48	0.299	0.401		Porphyromonadaceae	0.478	0.162	.852**	0.002	-0.186	0.607	0.061	0.867	0.282	0.462	-0.217	0.575	-0.273	0.446
Clostridiaceae1	-0.207	0.567	0.034	0.926	0.311	0.381	-0.289	0.419	0.402	0.283	-0.001	0.998	0.227	0.528		Clostridiaceae1	0.133	0.715	-0.154	0.672	-0.271	0.449	0.571	0.085	-0.27	0.483	0.168	0.667	0.334	0.345
Acidaminococcaceae	0.012	0.975	0.188	0.602	0.3	0.4	-0.007	0.985	0.521	0.151	-0.627	0.071	0.244	0.497		Acidaminococcaceae	0.228	0.527	0.593	0.071	0.065	0.858	-0.064	0.861	.675*	0.046	-0.467	0.204	-0.043	0.905
Pasteurellaceae	0.516	0.127	.805**	0.005	-0.114	0.754	0.001	0.998	0.279	0.468	-0.011	0.978	-0.427	0.219		Pasteurellaceae	0.109	0.763	-0.164	0.65	0.444	0.199	-0.081	0.825	-0.364	0.336	0.449	0.226	-0.308	0.386
Rikenellaceae	-0.022	0.953	-0.148	0.683	-0.5	0.141	0.298	0.403	-0.396	0.292	0.007	0.985	-0.102	0.779		Rikenellaceae	0.223	0.536	.641*	0.046	-0.358	0.31	-0.095	0.793	0.459	0.214	0.048	0.902	-0.418	0.229
Lactobacillaceae	-0.284	0.426	-0.155	0.67	-0.273	0.445	-0.073	0.842	-0.27	0.483	-0.17	0.662	0.287	0.421		Lactobacillaceae	0.539	0.108	0.357	0.312	-0.248	0.489	.653*	0.041	-0.325	0.393	-0.429	0.25	-0.315	0.376
Streptococcaceae	0.373	0.288	.795**	0.006	-0.285	0.424	-0.013	0.973	0.38	0.313	-0.086	0.826	-0.38	0.279		Streptococcaceae	0.087	0.81	-0.136	0.708	0.53	0.115	-0.095	0.795	-0.365	0.333	0.415	0.266	-0.239	0.507
Fusobacteriaceae	-0.251	0.485	-0.365	0.3	.781**	0.008	-0.471	0.169	-0.044	0.911	0.214	0.58	-0.005	0.99		Fusobacteriaceae	0.17	0.639	-0.241	0.503	0.009	0.981	-0.198	0.584	0.093	0.812	.698*	0.037	-0.465	0.175
Sutterellaceae	-0.312	0.38	-0.144	0.691	0.475	0.166	-0.247	0.491	0.597	0.09	-0.424	0.255	0.505	0.136		Sutterellaceae	-0.162	0.655	-0.22	0.541	0.156	0.667	-0.34	0.337	.700*	0.036	-0.03	0.939	0.053	0.885
Bifidobacteriaceae	-0.305	0.391	-0.221	0.54	-0.309	0.385	-0.165	0.648	0.297	0.437	0.401	0.284	-0.214	0.552		Bifidobacteriaceae	0.461	0.18	0.316	0.373	-0.152	0.676	0.582	0.078	-0.371	0.326	-0.46	0.213	-0.239	0.507
Coriobacteriaceae	0.056	0.878	0.031	0.932	-0.506	0.135	0.481	0.159	-0.314	0.411	-0.157	0.686	0.419	0.228		Coriobacteriaceae	0.181	0.617	0.149	0.682	0.184	0.61	0.24	0.504	-0.544	0.13	-0.455	0.219	-0.019	0.959
Peptostreptococcaceae	-0.4	0.252	-0.242	0.5	-0.187	0.605	-0.411	0.238	0.31	0.418	0.407	0.277	-0.293	0.412		Peptostreptococcaceae	0.337	0.341	-0.022	0.952	-0.385	0.272	.761*	0.011	-0.392	0.296	0.05	0.899	0.163	0.652
Desulfovibrionaceae	-0.149	0.682	-0.406	0.245	0.197	0.586	0.122	0.736	0.309	0.419	0.049	0.9	0.202	0.575		Desulfovibrionaceae	-0.356	0.313	-0.185	0.609	-0.217	0.546	-0.318	0.37	0.426	0.254	0.295	0.441	-0.279	0.436
Other	-0.035	0.923	-0.245	0.495	0.392	0.263	-0.228	0.527	-0.268	0.486	0.573	0.107	-0.335	0.344		Other	-0.171	0.637	-0.272	0.448	.653*	0.041	-0.289	0.418	-0.259	0.501	0.315	0.409	0.021	0.954
Genus	TNM stage		Grade of Differentiation		Lymphatic invasion		Number of metastasis lymph nodes		CEA		CA199		Perineural invasion			Genus	TNM stage		Grade of Differentiation		Lymphatic invasion		Number of metastasis lymph nodes		CEA		CA199		Perineural invasion
	R	P	R	P	R	P	R	P	R	P	R	P	R	P			R	P	R	P	R	P	R	P	R	P	R	P	R	P
Bacteroides	-0.005	0.989	-0.488	0.152	0.37	0.293	0.077	0.832	-0.186	0.632	0.183	0.637	0.077	0.832		Bacteroides	0.107	0.769	-0.034	0.925	-0.118	0.745	-0.147	0.686	0.601	0.087	0.186	0.632	-0.093	0.798
Faecalibacterium	0.608	0.062	0.357	0.311	-0.399	0.254	.873**	0.001	-0.332	0.382	-0.47	0.202	-0.031	0.932		Faecalibacterium	0.476	0.165	0.39	0.265	-0.184	0.611	0.408	0.242	0.257	0.505	-0.512	0.159	-0.324	0.362
Prevotella	0.483	0.157	.851**	0.002	-0.303	0.395	0.106	0.772	0.238	0.537	-0.209	0.589	-0.255	0.478		Prevotella	0.521	0.122	.870**	0.001	-0.243	0.499	0.122	0.736	0.276	0.472	-0.171	0.661	-0.291	0.415
Roseburia	-0.296	0.406	-0.199	0.581	0.337	0.341	-0.368	0.295	0.621	0.074	0.272	0.479	0.097	0.79		Roseburia	-0.48	0.16	-0.144	0.692	0.446	0.196	-0.5	0.142	0.482	0.189	-0.405	0.279	0.298	0.402
Enterococcus	-0.273	0.445	-0.168	0.643	-0.321	0.366	-0.197	0.585	0.338	0.374	0.381	0.311	-0.302	0.396		Enterococcus	-0.415	0.233	-0.217	0.547	-0.077	0.833	-0.179	0.62	-0.266	0.489	-0.222	0.566	0.463	0.177
Dialister	-0.281	0.432	-0.029	0.937	-0.437	0.207	-0.24	0.504	0.303	0.429	0.239	0.535	-0.267	0.455		Dialister	-0.345	0.329	-0.172	0.634	-0.206	0.568	-0.318	0.371	0.305	0.425	0.306	0.423	-0.282	0.43
Escherichia	-0.272	0.447	-0.142	0.695	-0.27	0.451	-0.031	0.932	-0.294	0.442	-0.242	0.531	0.316	0.374		Escherichia	-0.252	0.482	-0.215	0.551	0.501	0.14	-0.247	0.491	-0.216	0.576	0.528	0.144	0.289	0.418
Klebsiella	-0.363	0.303	-0.191	0.597	0.364	0.301	-0.289	0.418	-0.407	0.277	-0.283	0.46	0.4	0.252		Klebsiella	-0.079	0.827	-0.257	0.473	0.564	0.09	-0.165	0.649	-0.576	0.105	0.235	0.543	-0.034	0.926
ClostridiumXlVa	-0.392	0.262	-0.285	0.425	0.471	0.169	-0.368	0.296	0.582	0.1	-0.192	0.621	0.265	0.46		ClostridiumXlVa	-0.308	0.386	-0.022	0.953	-0.132	0.717	-0.379	0.28	0.582	0.1	0.135	0.729	-0.271	0.449
Veillonella	-0.318	0.37	-0.158	0.663	0.418	0.229	-0.286	0.422	-0.356	0.347	-0.251	0.516	0.353	0.317		Veillonella	0.564	0.089	0.374	0.287	-0.213	0.554	.655*	0.04	-0.387	0.304	-0.433	0.244	-0.338	0.34
Ruminococcus	-0.091	0.802	-0.148	0.684	-0.063	0.862	0.125	0.732	0.016	0.968	0.364	0.336	0.102	0.779		Ruminococcus	0.119	0.744	0.322	0.364	-0.431	0.214	0.066	0.856	0.273	0.477	0.042	0.914	-0.521	0.123
Fusobacterium	-0.248	0.489	-0.361	0.305	.788**	0.007	-0.466	0.175	-0.05	0.899	0.2	0.607	0.22	0.541		Fusobacterium	0.169	0.64	-0.24	0.504	0.002	0.995	-0.198	0.583	0.099	0.8	.695*	0.038	0.334	0.345
Clostridiumstricto	-0.22	0.542	0.023	0.95	0.303	0.394	-0.299	0.401	0.433	0.244	0.048	0.903	0.336	0.342		Clostridiumstricto	0.133	0.715	-0.154	0.671	-0.271	0.449	0.57	0.085	-0.27	0.483	0.168	0.666	-0.283	0.428
Parabacteroides	-0.237	0.51	-0.109	0.765	0.406	0.244	-0.136	0.708	-0.516	0.155	-0.456	0.217	0.257	0.474		Parabacteroides	0.484	0.156	.854**	0.002	-0.194	0.592	0.066	0.856	0.287	0.454	-0.213	0.581	-0.067	0.854
Phascolarctobacterium	-0.01	0.978	0.164	0.65	0.304	0.394	-0.021	0.954	0.537	0.136	-0.616	0.078	-0.356	0.313		Phascolarctobacterium	0.229	0.525	0.604	0.064	0.044	0.903	-0.069	0.849	.688*	0.041	-0.45	0.224	-0.306	0.389
Haemophilus	0.476	0.164	.840**	0.002	-0.233	0.517	0.017	0.963	0.381	0.312	-0.118	0.762	0.05	0.891		Haemophilus	0.108	0.767	-0.164	0.651	0.447	0.195	-0.083	0.819	-0.367	0.331	0.446	0.228	-0.187	0.605
Ruminococcus2	-0.231	0.521	-0.343	0.332	0.23	0.523	-0.166	0.648	-0.117	0.764	0.194	0.618	-0.115	0.752		Ruminococcus2	0.177	0.624	.635*	0.049	-0.048	0.896	-0.184	0.611	.688*	0.04	-0.301	0.432	-0.445	0.197
Alistipes	-0.083	0.819	-0.183	0.612	-0.508	0.134	0.228	0.527	-0.344	0.365	0.064	0.871	-0.372	0.29		Alistipes	0.065	0.859	0.434	0.21	-0.375	0.285	-0.169	0.64	0.483	0.188	0.165	0.672	-0.467	0.174
Lachnospiracea	0.204	0.572	0.107	0.769	-0.265	0.46	-0.242	0.5	0.439	0.237	0.421	0.259	0.151	0.678		Lachnospiracea	0.411	0.238	.780**	0.008	-0.36	0.307	0.023	0.95	0.42	0.261	-0.003	0.995	-.706*	0.023
Gemmiger	0.059	0.872	-0.198	0.584	-0.445	0.198	0.523	0.121	-0.248	0.521	0.312	0.414	0.286	0.422		Gemmiger	0.206	0.569	0.308	0.387	-0.577	0.081	-0.029	0.937	0.477	0.194	0.309	0.419	-0.315	0.375
Lactobacillus	-0.288	0.419	-0.159	0.661	-0.274	0.444	-0.075	0.837	-0.269	0.484	-0.167	0.668	-0.101	0.782		Lactobacillus	0.539	0.108	0.357	0.312	-0.249	0.488	.653*	0.04	-0.325	0.394	-0.429	0.25	-0.163	0.652
Other	-0.323	0.363	-0.539	0.108	-0.057	0.877	-0.084	0.817	-0.026	0.946	0.568	0.111	0.009	0.98		Other	-0.244	0.496	-0.205	0.57	0.567	0.087	-0.395	0.259	-0.182	0.638	0.11	0.778	-0.463	0.177
Species	TNM stage		Grade of Differentiation		Lymphatic invasion		Number of metastasis lymph nodes		CEA		CA199		Perineural invasion			Genus	TNM stage		Grade of Differentiation		Lymphatic invasion		Number of metastasis lymph nodes		CEA		CA199		Perineural invasion
	R	P	R	P	R	P	R	P	R	P	R	P	R	P			R	P	R	P	R	P	R	P	R	P	R	P	R	P
Klebsiella pneumoniae	-0.285	0.424	-0.005	0.99	0.265	0.46	-0.333	0.347	-0.322	0.365	-0.217	0.547	0.459	0.183		Klebsiella pneumoniae	0.095	0.794	0.008	0.983	0.283	0.429	-0.156	0.667	-0.177	0.624	0.205	0.57	-0.259	0.47
Fusobacterium nucleatum	0.162	0.655	-0.239	0.506	-0.027	0.941	-0.064	0.86	0.38	0.279	0.456	0.185	-0.417	0.23		Fusobacterium nucleatum	0.206	0.568	0.008	0.982	0.269	0.453	0.208	0.565	-0.208	0.565	0.154	0.671	-0.115	0.752
